# Supplementary material for: Detection rate and mutational landscape in extracranial arteriovenous malformations: a cohort study
Source: BMC Med. 2026 Apr 16;24:248. doi: 10.1186/s12916-026-04874-0 (PMC13085549; doi:10.1186/s12916-026-04874-0)
Supplement: Supplementary file 4 — Additional file 4. Table 3 Custom panel gene content. [file 12916_2026_4874_MOESM4_ESM.xlsx]

## Sheet: Somatic panel
Name_Exon	Gene	Exon	Mutation / Hotspot	Chromosome	Start (-70 bp)	End (+70 bp)	Comment
AKT1_E03	AKT1	E03	p.E17K	14	105246415	105246556
AKT2_E03	AKT2	E03	p.E17K	19	40762832	40762982
AKT2_E09	AKT2	E09	P.R274	19	40743851	40743998
AKT3_E03	AKT3	E03	p.E17K	1	243858869	243859035
AKT3_E07	AKT3	E07	p.N229	1	243776936	243777077
AKT3_E13	AKT3	E13	p.R465	1	243668522	243668663
ARAF_E07	ARAF	E07	p.S214	X	47426052	47426201
ARAF_E09	ARAF	E09	p.D286	X	47426409	47426550
BRAF_E11	BRAF	E11	p.439-475	7	140481356	140481513
BRAF_E12	BRAF	E12	p.485-501	7	140477761	140477905
BRAF_E14	BRAF	E14	ab p.581	7	140453939	140454080	included since 2022
BRAF_E15	BRAF	E15	p.581-601 (Hotspot p.V600)	7	140453055	140453213
FLT3_E11	FLT3	E11	HS	13	28610056	28610197
FLT3_E14	FLT3	E14	p.F590-L615	13	28608214	28608355
FLT3_E15	FLT3	E15	p.F590-L615	13	28608006	28608147
FLT3_E16	FLT3	E16	p.680	13	28602304	28602445
FLT3_E20	FLT3	E20	p.D835	13	28592590	28592731
GJA4_E02	GJA4	E02	p.G41C	1	35259864	35260005	included since 2022
GNA11_E04	GNA11	E04	p.R183	19	3114936	3115077
GNA11_E05	GNA11	E05	p.M203-214	19	3118885	3119026
GNA11_E06	GNA11	E06	HS	19	3119225	3119366
GNA11_E07	GNA11	E07	HS	19	3120984	3121180
GNA14_E04	GNA14	E04	p.G184	9	80046208	80046349
GNA14_E05	GNA14	E05	p.Q205	9	80043860	80044001
GNAQ_E02	GNAQ	E02	p.T96-K102	9	80537030	80537171
GNAQ_E04	GNAQ	E04	p.R183	9	80412428	80412569
GNAQ_E05	GNAQ	E05	p.Q209	9	80409373	80409514
GNAQ_E06	GNAQ	E06	HS	9	80343427	80343586
GNAQ_E07	GNAQ	E07	HS	9	80336239	80336432
GNAS_E08	GNAS	E08	p.R201	20	57484371	57484512
GNAS_E09	GNAS	E09	p.Q227	20	57484534	57484675
HRAS_E02	HRAS	E02	p.G12-G13	11	534211	534352
HRAS_E03	HRAS	E03	p.Q61	11	533823	533964
HRAS_E04	HRAS	E04	p.146	11	533450	533615
IDH1_E04	IDH1	E04	p.R132	2	209113073	209113214
IDH2_E04	IDH2	E04	p.R140,R172	15	90631816	90631982
KDR_E07	KDR	E07	p.V297	4	55979492	55979633
KDR_E08	KDR	E08	p.343-355	4	55976794	55976935
KDR_E11	KDR	E11	p.Q472	4	55972897	55973038
KDR_E16	KDR	E16	p.759-791	4	55964844	55964985
KDR_E21	KDR	E21	p.942-948	4	55961030	55961171
KDR_E22	KDR	E22	p.1021-1023	4	55958727	55958868	included since 2022
KDR_E23	KDR	E23	p.1024-1037	4	55956140	55956281
KDR_E26	KDR	E26	p.1145-1163	4	55955008	55955149
KRAS_E02	KRAS	E02	p.G12,G13	12	25398217	25398358
KRAS_E03	KRAS	E03	p.Q61	12	25380225	25380366
KRAS_E04	KRAS	E04	HS	12	25378537	25378724
MAP2K1_E02	MAP2K1	E02	p.L42-D67	15	66727365	66727515
MAP2K1_E03	MAP2K1	E03	p.I111-G137	15	66729064	66729250
MAP2K1_E06	MAP2K1	E06	p.P193-S212	15	66774073	66774237
MAP2K2_E02	MAP2K2	E02	p.E45-F72	19	4117482	4117627
MAP2K2_E03	MAP2K2	E03	p.P109-M150	19	4110487	4110653
MAP2K2_E04	MAP2K2	E04	p.D151	19	4102342	4102483
MAP2K2_E06	MAP2K2	E06	p.E207-T230	19	4101001	4101142
MAP3K3_E13	MAP3K3	E13	p.I441M	17	61768437	61768593
MAPK1_E07	MAPK1	E07	p.E322	22	22127100	22127241
MTOR_E30	MTOR	E30	p.1460-1483	1	11217209	11217350
MTOR_E39	MTOR	E39	p.1789-1805	1	11190737	11190878
MTOR_E43	MTOR	E43	p.1971-2011	1	11188050	11188191
MTOR_E47	MTOR	E47	p.2206-2220	1	11184506	11184647
MTOR_E53	MTOR	E53	p.2411-p2431	1	11174340	11174481
NRAS_E02	NRAS	E02	p.G12,G13	1	115258662	115258803
NRAS_E03	NRAS	E03	p.Q61	1	115256420	115256602
NRAS_E04	NRAS	E04	HS	1	115252185	115252355
PIK3CA_E02	PIK3CA	E02	p.35-p.G106-p.117	3	178916583	178916985
PIK3CA_E03	PIK3CA	E03	p.118-124	3	178917426	178917567	included since 2022
PIK3CA_E05	PIK3CA	E05	p.N345	3	178921312	178921597
PIK3CA_E06	PIK3CA	E06	HS	3	178922262	178922403
PIK3CA_E07	PIK3CA	E07	p.391	3	178927365	178927506	included since 2022
PIK3CA_E08	PIK3CA	E08	p.420-W446-453	3	178927965	178928135
PIK3CA_E09	PIK3CA	E09	HS	3	178928198	178928373
PIK3CA_E10	PIK3CA	E10	p.E542,E545	3	178935977	178936142
PIK3CA_E12	PIK3CA	E12	p.600-C604	3	178937355	178937527	included since 2022
PIK3CA_E14	PIK3CA	E14	HS p.726	3	178938753	178938965
PIK3CA_E19	PIK3CA	E19	HS p.901-916	3	178947771	178947929
PIK3CA_E20	PIK3CA	E20	HS p.939, p.958, p.970	3	178947992	178948184
PIK3CA_E21	PIK3CA	E21	p.H1047	3	178951861	178952181
PIK3CD_E13	PIK3CD	E13	codon 544	1	9780842	9780982
PIK3CD_E24	PIK3CD	E24	codon 1045	1	9787037	9787177
PIK3R1_E02	PIK3R1	E02	p.Y73	5	67522650	67522791
PIK3R1_E10	PIK3R1	E10	p.G376R	5	67589106	67589250
PIK3R1_E11	PIK3R1	E11	p.G446-Y470	5	67589525	67589687
PIK3R1_E13	PIK3R1	E13	p.R557-Y580	5	67591036	67591177
PIK3R2_E10	PIK3R2	E10	p.G373	19	18273752	18273896
PIK3R2_E13	PIK3R2	E13	p.557	19	18278000	18278141
PTPN11_E03	PTPN11	E03	p.58-76	12	112888102	112888254
PTPN11_E13	PTPN11	E13	p.498-510	12	112926808	112926999
RAF1_E07	RAF1	E07	p.259-261	3	12645615	12645766
RIT1_E02	RIT1	E02	codon 35	1	155880379	155880519
RIT1_E04	RIT1	E04	codons 57-79	1	155874490	155874630
RIT1_E05	RIT1	E05	codons 80-92	1	155874205	155874345
RRAS_E01	RRAS	E01	p.G38-39	19	50143169	50143310
RRAS_E03	RRAS	E03	p.Q87	19	50140094	50140235
RRAS2_E01	RRAS2	E01	p.G23-24	11	14380269	14380410
RRAS2_E03	RRAS2	E03	p.Q72	11	14316323	14316464
SOS1_E06	SOS1	E06	codon 269	2	39278277	39278417
SOS1_E10	SOS1	E10	codons 548-555	2	39249848	39249988
SOS1_E16	SOS1	E16	codon 846	2	39234239	39234379
SOS2_E06	SOS2	E06	codon 267	14	50649171	50649311
SOS2_E19	SOS2	E19	codon 376	14	50628201	50628341
TEK_E15	TEK	E15	P817-R849	9	27206559	27206807
TEK_E17	TEK	E17	Y897,L914,R915,S917,R918,V919,A925	9	27212685	27212916
TEK_E22	TEK	E22	R1099,K1100	9	27228184	27228325
TEK_E23	TEK	E23	T1105,T1106,Y1108,E1109,G1115	9	27229123	27229263

## Sheet: Germline panel
Gene	Target	Transcript
ACVRL1	complete coding region ±15 bp flanking intronic region	ENST00000388922.4
ADAMTS3	complete coding region ±15 bp flanking intronic region	ENST00000286657.4
AKT1	complete coding region ±15 bp flanking intronic region	ENST00000555528.1
AKT3	complete coding region ±15 bp flanking intronic region	ENST00000263826.5
ANGPT2	complete coding region ±15 bp flanking intronic region	ENST00000629816.3
ANTXR1	complete coding region ±15 bp flanking intronic region	ENST00000303714.4
ARAF	complete coding region ±15 bp flanking intronic region	ENST00000377045.4
CCBE1	complete coding region ±15 bp flanking intronic region	ENST00000439986.4
CCM2	complete coding region ±15 bp flanking intronic region	ENST00000258781.6
CCND2	complete coding region ±15 bp flanking intronic region	ENST00000261254.3
CELSR1	complete coding region ±15 bp flanking intronic region	ENST00000674500.2
ELMO2	complete coding region ±15 bp flanking intronic region	ENST00000290246.6
ENG	complete coding region ±15 bp flanking intronic region	ENST00000344849.4
EPHB4	complete coding region ±15 bp flanking intronic region	ENST00000358173.7
FAT4	complete coding region ±15 bp flanking intronic region	ENST00000394329.3
FLT4	complete coding region ±15 bp flanking intronic region	ENST00000261937.11
FOXC2	complete coding region ±15 bp flanking intronic region	ENST00000649859.1
GATA2	complete coding region ±15 bp flanking intronic region	ENST00000487848.1
GDF2	complete coding region ±15 bp flanking intronic region	ENST00000581492.1
GJA4	complete coding region ±15 bp flanking intronic region	ENST00000342280.4
GJC2	complete coding region ±15 bp flanking intronic region	ENST00000380036.8
GLMN	complete coding region ±15 bp flanking intronic region	ENST00000370360.8
GNA11	complete coding region ±15 bp flanking intronic region	ENST00000078429.4
GNA14	complete coding region ±15 bp flanking intronic region	ENST00000341700.6
GNAQ	complete coding region ±15 bp flanking intronic region	ENST00000286548.4
KIF11	complete coding region ±15 bp flanking intronic region	ENST00000260731.5
KRIT1 (CCM1)	complete coding region ±15 bp flanking intronic region	ENST00000394507.5
MAP3K3	complete coding region ±15 bp flanking intronic region	ENST00000361733.3
PDCD10	complete coding region ±15 bp flanking intronic region	ENST00000392750.2
PIEZO1	complete coding region ±15 bp flanking intronic region	ENST00000301015.9
PIK3CA	complete coding region ±15 bp flanking intronic region	ENST00000263967.4
PIK3R1	complete coding region ±15 bp flanking intronic region	ENST00000521381.1
PIK3R2	complete coding region ±15 bp flanking intronic region	ENST00000222254.8
PTEN	complete coding region ±15 bp flanking intronic region	ENST00000371953.8
PTEN promoter	chr10:89,622,837-89,623,639	-
PTPN14	complete coding region ±15 bp flanking intronic region	ENST00000366956.5
RASA1	complete coding region ±15 bp flanking intronic region	ENST00000274376.6
SMAD4	complete coding region ±15 bp flanking intronic region	ENST00000342988.7
SOX18	complete coding region ±15 bp flanking intronic region	ENST00000340356.7
STAMBP	complete coding region ±15 bp flanking intronic region	ENST00000394070.2
TEK	complete coding region ±15 bp flanking intronic region	ENST00000380036.8
VEGFC	complete coding region ±15 bp flanking intronic region	ENST00000618562.2
VEGFR2/KDR	complete coding region ±15 bp flanking intronic region	ENST00000263923.4
VHL	complete coding region ±15 bp flanking intronic region	ENST00000256474.2

## Sheet: Combined panel
Gene	Target
ACVRL1	complete coding region ±15 bp flanking intronic region
AKT1	complete coding region ±15 bp flanking intronic region
AKT3	complete coding region ±15 bp flanking intronic region
ARAF	complete coding region ±15 bp flanking intronic region
BRAF	complete coding region ±15 bp flanking intronic region
CBL	complete coding region ±15 bp flanking intronic region
CCM2	complete coding region ±15 bp flanking intronic region
CCND2	complete coding region ±15 bp flanking intronic region
CTNNB1	complete coding region ±15 bp flanking intronic region
DICER1	complete coding region ±15 bp flanking intronic region
ELMO2	complete coding region ±15 bp flanking intronic region
ENG	complete coding region ±15 bp flanking intronic region
EPHB4	complete coding region ±15 bp flanking intronic region
FGFR1	complete coding region ±15 bp flanking intronic region
FGFR2	complete coding region ±15 bp flanking intronic region
FGFR3	complete coding region ±15 bp flanking intronic region
FLT4	complete coding region ±15 bp flanking intronic region
GDF2	complete coding region ±15 bp flanking intronic region
GJA4	complete coding region ±15 bp flanking intronic region
GLMN	complete coding region ±15 bp flanking intronic region
GNA11	complete coding region ±15 bp flanking intronic region
GNA14	complete coding region ±15 bp flanking intronic region
GNAQ	complete coding region ±15 bp flanking intronic region
GNAS	complete coding region ±15 bp flanking intronic region
HRAS	complete coding region ±15 bp flanking intronic region
IDH1	complete coding region ±15 bp flanking intronic region
IDH2	complete coding region ±15 bp flanking intronic region
KDR (VEGFR2)	complete coding region ±15 bp flanking intronic region
KRAS	complete coding region ±15 bp flanking intronic region
KRIT1	complete coding region ±15 bp flanking intronic region
LZTR1	complete coding region ±15 bp flanking intronic region
MAP2K1	complete coding region ±15 bp flanking intronic region
MAP2K2	complete coding region ±15 bp flanking intronic region
MAP3K3	complete coding region ±15 bp flanking intronic region
NRAS	complete coding region ±15 bp flanking intronic region
PDCD10	complete coding region ±15 bp flanking intronic region
PIK3CA	complete coding region ±15 bp flanking intronic region
PIK3CD	complete coding region ±15 bp flanking intronic region
PIK3R1	complete coding region ±15 bp flanking intronic region
PIK3R2	complete coding region ±15 bp flanking intronic region
PTEN	complete coding region ±15 bp flanking intronic region
PTEN promoter	chr10:89,622,837-89,623,639
PTPN11	complete coding region ±15 bp flanking intronic region
RAF1	complete coding region ±15 bp flanking intronic region
RASA1	complete coding region ±15 bp flanking intronic region
RIT1	complete coding region ±15 bp flanking intronic region
RRAS	complete coding region ±15 bp flanking intronic region
RRAS2	complete coding region ±15 bp flanking intronic region
SMO	complete coding region ±15 bp flanking intronic region
SOS1	complete coding region ±15 bp flanking intronic region
SOS2	complete coding region ±15 bp flanking intronic region
TEK	complete coding region ±15 bp flanking intronic region
VHL	complete coding region ±15 bp flanking intronic region
NEK9	complete coding region ±15 bp flanking intronic region
TRPV4	complete coding region ±15 bp flanking intronic region
ADAMTS3	complete coding region ±15 bp flanking intronic region
AKT2	complete coding region ±15 bp flanking intronic region
CCBE1	complete coding region ±15 bp flanking intronic region
CDC42	complete coding region ±15 bp flanking intronic region
CELSR1	complete coding region ±15 bp flanking intronic region
FAT4	complete coding region ±15 bp flanking intronic region
FBXL7	complete coding region ±15 bp flanking intronic region
FOXC2	complete coding region ±15 bp flanking intronic region
GATA2	complete coding region ±15 bp flanking intronic region
GJC2	complete coding region ±15 bp flanking intronic region
ITGA9	complete coding region ±15 bp flanking intronic region
KIF11	complete coding region ±15 bp flanking intronic region
MRAS	complete coding region ±15 bp flanking intronic region
NF1	complete coding region ±15 bp flanking intronic region
PIEZO1	complete coding region ±15 bp flanking intronic region
PPP1CB	complete coding region ±15 bp flanking intronic region
PROX1	complete coding region ±15 bp flanking intronic region
PTPN14	complete coding region ±15 bp flanking intronic region
RASA2	complete coding region ±15 bp flanking intronic region
SHOC2	complete coding region ±15 bp flanking intronic region
SMAD4	complete coding region ±15 bp flanking intronic region
SOX18	complete coding region ±15 bp flanking intronic region
SPRED1	complete coding region ±15 bp flanking intronic region
SPRED2	complete coding region ±15 bp flanking intronic region
STAMBP	complete coding region ±15 bp flanking intronic region
TSC1	complete coding region ±15 bp flanking intronic region
TSC2	complete coding region ±15 bp flanking intronic region
VEGFC	complete coding region ±15 bp flanking intronic region
YWHAZ	complete coding region ±15 bp flanking intronic region
